# Supplementary material for: A small-molecule screen reveals novel modulators of MeCP2 and X-chromosome inactivation maintenance
Source: J Neurodev Disord. 2020 Nov 10;12:29. doi: 10.1186/s11689-020-09332-3 (PMC7657357; doi:10.1186/s11689-020-09332-3)
Supplement: Supplementary file 4 — Additional file 4: Supplementary Table 2. This tables shows tall the drugs used in this screen and the % of luciferase reactivation per drug (normalized values). [file 11689_2020_9332_MOESM4_ESM.xlsx]

## Sheet: Sheet1
Compounds	% of Luc activation
Acetazolamide	92.9032
Vorinostat or SAHA	83.5806
Valproate, DPA	82.5806
Varenicline tartrate or Chantix	82.5806
Tubastatin A	134.194
Gabapentin	123.871
Amitriptyline	123.871
Flavoxate	82.5806
Lacosamide	82.5806
Riluzole	92.9032
Acamprosate	82.5806
Tiagabine	82.5806
Levocarnitine	113.548
S-Adenosylmethionine, SAM	123.871
NADH, Nadide	103.226
Fluvoxamine	82.5806
Citalopram	92.9032
Eletriptan hydrobromide	103.226
CX-546	92.9032
CX-614 , BDP37	103.226
Desipramine, Norimipramine	82.5806
Gentamicin, Alcomicin	92.9032
MK-677, Ibutamoren mesylate, L-163,191	123.871
AL-108, NAP	103.226
Reboxetine, Davedax	113.548
Dextromethorphan	113.548
Zonisamide, Exceglan	82.5806
Topiramate, Topamax	92.9032
Ethoxzolamide, Ethamide	113.548
Methazolamide, MZM	123.871
Dorzolamide, Trusopt	113.548
Mecamylamine Hydrochloride Mecamylamine Hydrochloride_x000D_	113.548
NBI-31772	92.9032
NNZ-2566	103.226
Cyclosporine	92.9032
Memantine	92.9032
Donepezil	103.226
Risperidone	92.9032
Galantamine	123.871
Aripiprazole	92.9032
Carbamazepine	92.9032
Duloxetine	72.2581
Fluoxetine	72.2581
Felbamate	72.2581
Rapamycin	82.5806
Bupropion	82.5806
Milnacipran	72.2581
Venlafaxine	92.9032
Clomipramine	82.5806
Doxepin hydrochloride	82.5806
Amoxapine	61.9355
Maprotiline, Ludiomil	61.9355
Asenapine	72.2581
Mirtazapine	82.5806
Cyclobenzaprine	82.5806
Tramadol	82.5806
Ziprasidone	82.5806
Tianeptine	72.2581
Moclobemide	61.9355
Pregabalin	51.6129
Theanine	72.2581
Carbidopa, MK-486	82.5806
Buspirone	72.2581
Paroxetine	82.5806
Piracetam	92.9032
Aniracetam	103.226
Cyclothiazide	92.9032
IDRA-21	82.5806
BIX-01294	72.2581
Tabimorelin, NN-703	61.9355
Pimavanserin (ACP-103)	82.5806
DOV-216,303	134.194
Bicifadine, DOV-220,075	123.871
Sertraline	103.226
Indatraline (Lu 19-005)	82.5806
GYKI-52466	82.5806
ZK 200775, Fanapanel	82.5806
Perampanel	72.2581
Lamotrigine, GW 273293	72.2581
Levetiracetam, Keppra	123.871
Rufinamide	123.871
Agomelatine	106.667
BIMU-8	83.8095
7,8-Dihydroxyflavone	91.4286
Gaboxadol hydrochloride, THIP	137.143
Atomoxetine, Tomoxetine	137.143
Oxandrolone	114.286
Pramipexole	83.8095
LM22A-3	99.0476
LM22A-4	91.4286
Tetrabenazine	91.4286
Amisulpride	91.4286
Baclofen	129.524
Brinzolamide	129.524
Chlormezanone	121.905
Entacapone	99.0476
Ethosuximide	91.4286
Flumazenil	129.524
Fluphenazine	106.667
Isocarboxazid	91.4286
Loxapine Succinate	129.524
Melatonin	114.286
Mianserin hydrochloride	106.667
Minaprine	114.286
(+)-Bicuculline	114.286
Physostigmine, Eserine	114.286
Nisoxetine hydrochloride, LY-94939	106.667
Vanoxerine dihydrochloride, GBR-12909	91.4286
Tacrine hydrochloride hydrate	114.286
Clozapine	106.667
Chlorprothixene hydrochloride	106.667
Repaglinide	114.286
Ketotifen fumarate	114.286
Forskolin	106.667
AR-A014418	91.4286
ING-135, BIP-135	91.4286
Huperzine A	121.905
Volinanserin, M100907	114.286
Rosiglitazone, Avandia	106.667
Sumatriptan succinate	99.0476
Ketoconazole, Nizoral	114.286
8-Bromo-cAMP sodium salt monophosphate sodium salt	83.8095
BIO, Bromoindirubin-3-oxime	76.1905
Cytisine	76.1905
Ambenonium dichloride	91.4286
3,4-Difluorobenzocurcumin	83.8095
Valpromide, Depamide	83.8095
CI 994, Tacedinaline	91.4286
Etomidate, Amidate	83.8095
TDZD-8	76.1905
Valnoctamide	68.5714
Oxamflatin	60.9524
Pindolol	83.8095
EMD-386,088	91.4286
SB 216763	91.4286
Colforsin dapropate hydrochloride, NHK 477	91.4286
Nipecotic acid	91.4286
Rivastigmine Tartrate	83.8095
Retigabine, ezogabine	68.5714
RG 108	68.5714
Mifepristone	91.4286
Trazodone, Beneficat	83.8095
Pioglitazone hydrochloride	60.9524
Antalarmin hydrochloride	91.4286
TCS 1205	91.4286
CP-154,526	99.0476
GYKI-53655, LY300168	83.8095
Nefiracetam	91.4286
Hexarelin	76.1905
Nociceptin	68.5714
Chlorzoxazone	76.1905
Cinnarizine, Abitrate	114.286
Dyphylline	129.524
Pizotifen	99.0476
Fursultiamine	76.1905
Primidone	91.4286
Vincamine	68.5714
Spiperone	68.5714
Clonidine Hydrochloride	83.8095
Harmaline	129.524
Ondansetron	121.905
Tropisetron	95.0495
Bromperidol	87.1287
Kavain	87.1287
Sibutramine	134.653
P7C3	118.812
Latrepirdine	126.733
Benperidol, Anquil	95.0495
Benzydamine hydrochloride	95.0495
Berberine chloride	95.0495
Bromocryptine mesylate	87.1287
Carbetapentane citrate	63.3663
Clemastine fumarate	126.733
Clidinium bromide	118.812
Clorgyline hydrochloride	110.891
Dihydroergotamine tartrate	87.1287
Dihydroergotoxine mesylate	79.2079
Dosulepin hydrochloride	118.812
Eburnamonine (-)	95.0495
Ethaverine hydrochloride	95.0495
Ethopropazine hydrochloride	102.97
Ginkgolide A	102.97
Idazoxan hydrochloride, RX 781094	95.0495
Meclofenoxate hydrochloride	102.97
Metixene hydrochloride	95.0495
Phensuximide	102.97
Pirlindole mesylate	95.0495
Procyclidine hydrochloride	95.0495
Rolipram	102.97
Selegiline hydrochloride	102.97
Thiethylperazine maleate	95.0495
Tranylcypromine hydrochloride	110.891
Glipizide	102.97
Perphenazine	118.812
Aminophylline	95.0495
Sulpiride	95.0495
Benzhexol hydrochloride	95.0495
Olanzapine	95.0495
Chlorpromazine	95.0495
Biperiden	95.0495
Amantadine	102.97
Nialamide	79.2079
Fluspirilene	63.3663
MK-801, Dizocilpine	63.3663
SKF 89976A hydrochloride	79.2079
Furosemide	71.2871
NNC 05-2090 hydrochloride	87.1287
NNC 711 hydrochloride	79.2079
Bromopride	95.0495
Cotinine	63.3663
Droperidol	63.3663
Famprofazone	71.2871
Promazine hydrochloride	87.1287
Pimozide	71.2871
Tiapride hydrochloride	79.2079
Pyrilamine maleate	87.1287
Prochlorperazine dimaleate	95.0495
Trimipramine maleate	79.2079
CGP 55845	63.3663
Baicalin	71.2871
Quetiapine fumarate	87.1287
Enalapril, Vasotec, Enaladex	63.3663
Synephrine	79.2079
Itopride hydrochloride	79.2079
Oxcarbazepine	95.0495
Ketanserin	102.97
Anisodamine, 7ß-hydroxyhyoscyamine	79.2079
Iloperidone	79.2079
Paliperidone	63.3663
DU-14, (p-O-sulfamoyl)-N-tetradecanoyl tyramine	71.2871
Piperlonguminine	63.3663
Roscovitine	126.733
Sorafenib	118.812
Domperidone	95.0495
Clebopride malate	87.1287
Palmatine	71.2871
Ipsapirone	63.3663
Perospirone	71.2871
Sparteine	71.2871
Tandospirone	118.812
1-Methylhydantoin	126.733
Procaine hydrochloride	79.5031
(-)-Epigallocatechin gallate, EGCG	79.5031
RG-108, N-Phthalyl-L-tryptophan	79.5031
Entinostat,MS-275, SNDX-275	139.13
Icariin	129.193
Yangonin	129.193
Epigallocatechin, Epigallocatechol	79.5031
Methysticin, kavahin, Kavatin	89.441
Rotundine, Tetrahydropalmatine	89.441
Kaempferol, Robigenin	79.5031
Ropinirole hydrochloride	69.5652
Pregnenolone	129.193
Resveratrol	109.317
Idebenone, Catena and Sovrima	119.255
Thioridazine hydrochloride	89.441
Nefazodone hydrochloride	79.5031
FG-4592	109.317
PNU-120596	99.3789
TWS119	109.317
Rasagiline, Azilect, AGN 1135	119.255
Vinpocetine, Cavinton, Intelectol	109.317
Salidroside, Rhodioloside	119.255
Nicergoline, Sermion	99.3789
Fipexide hydrochloride, Attentil, Vigilor	119.255
Cytidine	109.317
Piperine	89.441
Propentofylline, HWA 285	99.3789
Guanfacine hydrochloride, Tenex, Intuniv	119.255
Picamilon sodium salt, Pikamilone	109.317
EX 527	109.317
Genistein	119.255
Daidzein	109.317
Oxiracetam	109.317
Pyrithioxine, Pyritinol, Encephabol	99.3789
UNC 0224	99.3789
IOX1	89.441
Progabide	109.317
Hydroxyzine Dihydrochloride	99.3789
Hydroxytacrine maleate	119.255
Ataluren	99.3789
(R)-Baclofen	69.5652
Sapropterin dihydrochloride, Tetrahydrobiopterin	69.5652
Sulforaphane	59.6273
Pikamilone, Picamilon	79.5031
Trifluoperazine dihydrochloride	79.5031
Flunarizine dihydrochloride	79.5031
Levosulpiride	79.5031
Zolmitriptan	99.3789
Ampalex	79.5031
Quercetin, Sophoretin	69.5652
Sumanirole maleate, PNU-95,666	49.6894
UNC 0638	89.441
UNC 0646, 4-Quinazolinamine	69.5652
Chlorpheniramine maleate	79.5031
YC-5-169	79.5031
Safinamide, EMD 1195686	79.5031
Lurasidone hydrochloride, Latuda	79.5031
Luteolin, Flacitran	59.6273
Desvenlafaxine	39.7516
Ketorolac	79.5031
CHIR 98014	79.5031
IOX2	79.5031
Tizanidine hydrochloride	79.5031
Blonanserin	89.441
Sertindole	79.5031
Molindone hydrochloride	79.5031
Vortioxetine hydrobomide, Brintellix and Rexulti	79.5031
Remoxipride hydrochloride	79.5031
Ganaxolone	79.5031
Harmane	79.5031
Flumazenil	129.193
Sazetidine A dihydrochlloride	119.255
Alphaxalone	79.5031
Etifoxine hydrochloride	79.5031
L-838,417	89.441
Bretazenil	69.5652
AK 7	69.5652
Escitalopram oxalate	69.5652
PF 4778574	119.255
GW275944X	119.255
SB-437013	92.3077
SKF-86002-A2	82.0513
GW683109X	82.0513
GW678313X	133.333
GW575808A	123.077
GW772405X	123.077
GW874091X	102.564
GW627834A	102.564
SKF-62604	82.0513
GSK270822A	92.3077
SB-738482	82.0513
GW432441X	123.077
GW568326X	133.333
GW561436X	133.333
SB-210313	92.3077
SB-739452	82.0513
SB-751399	102.564
SB-735467	92.3077
SB-360741	112.821
GW709042A	133.333
GW396574X	102.564
GW279320X	112.821
GW576484X	102.564
SB-725317	123.077
GW641155A	123.077
GW784307A	102.564
GW549034X	112.821
GW458344A	92.3077
GW589961A	112.821
SB-614067-R	123.077
GSK259178A	123.077
SB-736302	112.821
SB-376719	102.564
GW701427A	92.3077
GW759710A	92.3077
GW694590A	102.564
GW708893X	112.821
GW853606X	123.077
SB-220025-A	112.821
GSK466314A	123.077
GW569293E	71.7949
GW284372X	82.0513
SB-409514	82.0513
SB-814597	82.0513
SB-400868-A	82.0513
GW830365A	71.7949
SB-610251-B	102.564
GW572401X	82.0513
GW809885X	71.7949
SB-409513	82.0513
SB-216385	61.5385
GSK466317A	82.0513
SB-223133	82.0513
SB-390527	82.0513
GW814408X	82.0513
GW853609X	82.0513
GW352430A	82.0513
SB-742864	71.7949
GW576924A	82.0513
SB-735465	82.0513
SB-221466	82.0513
SB-390523	82.0513
GW805758X	82.0513
GW673715X	92.3077
GW300653X	92.3077
GW607117X	92.3077
SB-633825	92.3077
SKF-86055	71.7949
SB-742865	71.7949
GW282536X	82.0513
GW618013A	133.333
GW301784X	133.333
SB-686709-A	102.564
SB-738561	82.0513
GW782912X	82.0513
SB-741905	82.0513
GW406731X	71.7949
GW621823A	82.0513
GW461104A	133.333
SB-675259-M	133.333
GI261520A	101.307
SB-772077-B	81.0458
GSK180736A	81.0458
GW429374A	111.438
GSK192082A	131.699
GW770249A	121.569
GSK200398A	81.0458
GW278681X	91.1765
GSK238063A	81.0458
GW282974X	91.1765
GW817394X	101.307
GW296115X	121.569
GW817396X	131.699
GW642138X	131.699
SB-220455	81.0458
GSK269962B	101.307
GW711782X	101.307
GW828529X	91.1765
GW828525X	91.1765
GW513184X	111.438
SB-682330-A	101.307
GW305074X	111.438
SB-751148	91.1765
SB-736290	101.307
GW416469X	101.307
GW827396X	91.1765
GW810372X	81.0458
GW807982X	111.438
GW781673X	101.307
GW785974X	111.438
SB-236687	111.438
GW770220A	121.569
GW335962X	121.569
GW830900A	81.0458
GW701032X	91.1765
GW427984X	111.438
GW572738X	111.438
GW405841X	121.569
SB-476429-A	81.0458
GSK248233A	121.569
GW807930X	70.915
SB-226879	60.7843
GR269666A	60.7843
SB-630812	81.0458
GW445012X	70.915
GW819077X	81.0458
SB-431542-A	91.1765
GW693881A	81.0458
GW442130X	81.0458
SB-431533	50.6536
GSK312948A	60.7843
GSK299115A	81.0458
GSK326090A	91.1765
GW445014X	60.7843
GW575533A	91.1765
GW434756X	91.1765
SB-744941	70.915
GW651576X	50.6536
GW578748X	50.6536
SB-739245-AC	70.915
GW811761X	70.915
GW694234A	81.0458
GW644007X	101.307
SB-333612	101.307
GW440139A	111.438
SB-737198	81.0458
SB-743899	91.1765
GW820759X	70.915
GSK994854A	60.7843
GW801372X	70.915
GW682841X	121.569
GW680975X	131.699
GW679410X	101.307
GW693481X	81.0458
GW695874X	91.1765
GW775608X	81.0458
GW806742X	81.0458
SB-347804	70.915
GW771127A	121.569
GSK237701A	131.699
GSK1751853A	81.0458
GW779439X	70.915
GW693917A	81.0458
GW780159X	121.569
GW734508X	121.569
SB-590885-AAD	121.569
GW632580X	91.1765
GW622055X	91.1765
GSK1030059A	81.0458
GW786460X	91.1765
GW407323A	81.0458
GSK319347A	121.569
GW768505A	121.569
GSK1713088A	101.307
GSK1220512A	91.1765
GW659386A	101.307
GSK1511931A	121.569
GSK1392956A	91.1765
GSK1819799A	91.1765
GW572399X	111.438
GW700494A	111.438
GW804482X	101.307
GSK1030061A	101.307
GSK1030062A	111.438
GSK1030058A	101.307
GR105659X	91.1765
GW799251X	101.307
GW837331X	111.438
GSK938890A	91.1765
GSK943949A	91.1765
GSK949675A	101.307
GSK1000163A	111.438
GW831091X	111.438
GW846105X	111.438
SB-657836-AAA	81.0458
GW806290X	111.438
GW612286X	91.1765
GSK718429A	101.307
GW856804X	101.307
GSK317315A	121.569
GW642125X	70.915
GW831090X	70.915
GW819230X	50.6536
GW824645A	81.0458
GSK1007102B	70.915
GSK1326255A	70.915
GW869810X	81.0458
GW778894X	81.0458
GW795486X	70.915
GW703087X	50.6536
GSK614526A	50.6536
GSK238583A	70.915
GSK978744A	81.0458
GW769076X	70.915
GSK1173862A	81.0458
GSK554170A	81.0458
GSK561866B	70.915
GSK619487A	60.7843
GW780056X	70.915
GW416981X	81.0458
GW290597X	81.0458
GW785404X	81.0458
GW806776X	81.0458
GW782907X	91.1765
GW832467X	91.1765
GW683003X	81.0458
SB-220025-R	81.0458
GW589933X	60.7843
GW581744X	60.7843
GW300660X	70.915
GW300657X	131.699
GW794726X	121.569
SB-242719	101.307
GW459057A	91.1765
SB-734117	91.1765
SB-732881	60.7843
GW284408X	70.915
GW785804X	70.915
GW580509X	121.569
SB-358518	121.569
GW743024X	92.3841
GW305178X	92.3841
GW441806A	102.649
GSK182497A	123.179
GW280670X	133.444
GW813360X	123.179
GW830263A	92.3841
GW829906X	92.3841
GW643971X	82.1192
GW301789X	71.8543
GW559768X	82.1192
SB-361058	123.179
GW450241X	123.179
GW861893X	123.179
SB-698596-AC	82.1192
GW441756X	102.649
SB-750140	112.914
SB-732941	123.179
GW435821X	82.1192
GW445015X	102.649
GW445017X	123.179
GW569530A	102.649
GW549390X	102.649
GW829115X	123.179
SB-678557-A	112.914
GW680191X	82.1192
GW406108X	102.649
GW833373X	112.914
GW827106X	112.914
GW827105X	102.649
GW827102X	112.914
GW827099X	112.914
GSK625137A	102.649
GSK317354A	102.649
GSK953913A	92.3841
GW794607X	102.649
SB-732881-H	102.649
GW796921X	112.914
SB-711237	102.649
GW784684X	112.914
GW410563A	71.8543
GW439255X	71.8543
GW708336X	71.8543
GW458787A	82.1192
GW680908A	82.1192
GW275616X	82.1192
GW301888X	82.1192
GW829055X	82.1192
GW796920X	61.5894
GW809897X	61.5894
GW683768X	61.5894
GW282449A	71.8543
GW276655X	82.1192
GW654652C	82.1192
GW297361X	92.3841
GW583373A	92.3841
SB-285234-W	82.1192
GW567808A	71.8543
GSK586581A	61.5894
SB-254169	82.1192
SB-242721	82.1192
SB-278538	82.1192
GSK711701A	82.1192
GSK300014A	92.3841
GW829874X	112.914
GW631581B	82.1192
GW615311X	82.1192
GW577921A	71.8543
SB-251527	82.1192
SB-278539	82.1192
SB-242718	133.444
SB-251505	133.444
GW684626B	102.649
SB-250715	102.649
GW574782A	92.3841
SB-284847-BT	71.8543
SB-245392	61.5894
GSK605714A	82.1192
GSK635416A	123.179
GSK969786A	123.179
GSK237700A	84.0361
GW574783B	74.6988
SB-253226	84.0361
GW576609A	121.386
SB-264866	130.723
GW621970X	121.386
GW627512B	102.711
GW633459A	93.3735
GW580496A	93.3735
SB-253228	74.6988
SB-239272	84.0361
SB-242717	112.048
GSK579289A	121.386
GW616030X	121.386
GW843682X	74.6988
GSK317314A	93.3735
GSK620503A	93.3735
GW566221A	93.3735
SB-264865	102.711
GW568377A	112.048
GW852849X	102.711
GW621431X	102.711
GSK204925A	112.048
GW620972X	112.048
GW811168X	102.711
GW810576X	93.3735
GW607049C	84.0361
GW782612X	112.048
GW632046X	102.711
GSK1023156A	102.711
GW683134A	112.048
GSK980961A	102.711
GW829877X	102.711
GSK2220400A	93.3735
GW784752X	102.711
GSK2163632A	112.048
GSK571989A	112.048
GSK2213727A	112.048
GW659893X	112.048
GSK2219385A	112.048
GSK2186269A	74.6988
GSK2110236A	56.0241
GW795493X	65.3614
GW876790X	74.6988
SB-759335-B	74.6988
GW770249X	84.0361
GW275944X	102.711
SB-437013	84.0361
SKF-86002-A2	56.0241
GW683109X	56.0241
GW678313X	65.3614
GW575808A	74.6988
GW772405X	74.6988
GW874091X	74.6988
GW627834A	93.3735
SKF-62604	74.6988
GSK270822A	65.3614
SB-738482	65.3614
GW432441X	65.3614
GW568326X	65.3614
GW561436X	74.6988
SB-210313	84.0361
SB-739452	84.0361
SB-751399	93.3735
SB-735467	102.711
SB-360741	74.6988
GW709042A	93.3735
GW396574X	65.3614
GW279320X	65.3614
GW576484X	84.0361
SB-725317	140.06
GW641155A	112.048
GW784307A	84.0361
GW549034X	74.6988
GW458344A	84.0361
GW589961A	65.3614
SB-614067-R	74.6988
GSK259178A	65.3614
SB-736302	112.048
SB-376719	121.386
GW701427A	89.5954
GW759710A	71.6763
GW694590A	71.6763
GW708893X	125.434
GW853606X	107.514
SB-220025-A	134.393
GSK466314A	89.5954
GW569293E	98.5549
GW284372X	107.514
SB-409514	80.6358
SB-814597	89.5954
SB-400868-A	125.434
GW830365A	125.434
SB-610251-B	116.474
GW572401X	89.5954
GW809885X	89.5954
SB-409513	116.474
SB-216385	107.514
GSK466317A	107.514
SB-223133	125.434
SB-390527	107.514
GW814408X	107.514
GW853609X	107.514
GW352430A	98.5549
SB-742864	98.5549
GW576924A	98.5549
SB-735465	98.5549
SB-221466	116.474
SB-390523	107.514
GW805758X	107.514
GW673715X	107.514
GW300653X	107.514
GW607117X	116.474
SB-633825	98.5549
SKF-86055	107.514
SB-742865	107.514
GW282536X	98.5549
GW618013A	116.474
GW301784X	107.514
SB-686709-A	116.474
SB-738561	71.6763
GW782912X	62.7168
SB-741905	71.6763
GW406731X	71.6763
GW621823A	80.6358
GW461104A	80.6358
SB-675259-M	89.5954
GI261520A	98.5549
SB-772077-B	71.6763
GSK180736A	71.6763
GW429374A	71.6763
GSK192082A	80.6358
GW770249A	80.6358
GSK200398A	71.6763
GW278681X	107.514
GSK238063A	98.5549
GW282974X	62.7168
GW817394X	71.6763
GW296115X	71.6763
GW817396X	71.6763
GW642138X	89.5954
SB-220455	80.6358
GSK269962B	98.5549
GW711782X	98.5549
GW828529X	98.5549
GW828525X	89.5954
GW513184X	71.6763
SB-682330-A	71.6763
GW305074X	71.6763
SB-751148	71.6763
SB-736290	125.434
GW416469X	125.434
GW827396X	89.5954
GW810372X	80.6358
GW807982X	89.5954
GW781673X	71.6763
GW785974X	71.6763
SB-236687	71.6763
GW770220A	125.434
GW335962X	134.393
GW830900A	91.716
GW701032X	91.716
GW427984X	73.3728
GW572738X	119.231
GW405841X	128.402
SB-476429-A	137.574
GSK248233A	100.888
GW807930X	100.888
SB-226879	91.716
GR269666A	82.5444
SB-630812	73.3728
GW445012X	110.059
GW819077X	119.231
SB-431542-A	119.231
GW693881A	100.888
GW442130X	91.716
SB-431533	110.059
GSK312948A	110.059
GSK299115A	100.888
GSK326090A	110.059
GW445014X	110.059
GW575533A	110.059
GW434756X	110.059
SB-744941	110.059
GW651576X	110.059
GW578748X	100.888
SB-739245-AC	100.888
GW811761X	110.059
GW694234A	119.231
GW644007X	110.059
SB-333612	110.059
GW440139A	110.059
SB-737198	110.059
SB-743899	110.059
GW820759X	100.888
GSK994854A	128.402
GW801372X	100.888
GW682841X	110.059
GW680975X	110.059
GW679410X	119.231
GW693481X	82.5444
GW695874X	64.2012
GW775608X	64.2012
GW806742X	82.5444
SB-347804	73.3728
GW771127A	73.3728
GSK237701A	91.716
GSK1751853A	73.3728
GW779439X	73.3728
GW693917A	64.2012
GW780159X	73.3728
GW734508X	73.3728
SB-590885-AAD	73.3728
GW632580X	91.716
GW622055X	91.716
GSK1030059A	82.5444
GW786460X	73.3728
GW407323A	73.3728
GSK319347A	64.2012
GW768505A	82.5444
GSK1713088A	73.3728
GSK1220512A	73.3728
GW659386A	100.888
GSK1511931A	100.888
GSK1392956A	100.888
GSK1819799A	82.5444
GW572399X	91.716
GW700494A	73.3728
GW804482X	73.3728
GSK1030061A	73.3728
GSK1030062A	128.402
GSK1030058A	119.231
GR105659X	100.888
GW799251X	82.5444
GW837331X	73.3728
GSK938890A	64.2012
GSK943949A	64.2012
GSK949675A	73.3728
GSK1000163A	137.574
GW831091X	137.574
GW846105X	93.1694
SB-657836-AAA	84.6995
GW806290X	84.6995
GW612286X	127.049
GSK718429A	118.579
GW856804X	127.049
GSK317315A	101.639
GW642125X	93.1694
GW831090X	93.1694
GW819230X	67.7596
GW824645A	76.2295
GSK1007102B	118.579
GSK1326255A	118.579
GW869810X	110.109
GW778894X	84.6995
GW795486X	101.639
GW703087X	118.579
GSK614526A	93.1694
GSK238583A	101.639
GSK978744A	118.579
GW769076X	110.109
GSK1173862A	93.1694
GSK554170A	118.579
GSK561866B	110.109
GSK619487A	101.639
GW780056X	93.1694
GW416981X	101.639
GW290597X	101.639
GW785404X	101.639
GW806776X	110.109
GW782907X	93.1694
GW832467X	101.639
GW683003X	101.639
SB-220025-R	84.6995
GW589933X	101.639
GW581744X	101.639
GW300660X	101.639
GW300657X	101.639
GW794726X	93.1694
SB-242719	93.1694
GW459057A	67.7596
SB-734117	67.7596
SB-732881	59.2896
GW284408X	76.2295
GW785804X	67.7596
GW580509X	84.6995
SB-358518	84.6995
GW743024X	67.7596
GW305178X	76.2295
GW441806A	67.7596
GSK182497A	67.7596
GW280670X	76.2295
GW813360X	67.7596
GW830263A	76.2295
GW829906X	93.1694
GW643971X	93.1694
GW301789X	76.2295
GW559768X	67.7596
SB-361058	59.2896
GW450241X	67.7596
GW861893X	84.6995
SB-698596-AC	76.2295
GW441756X	76.2295
SB-750140	93.1694
SB-732941	93.1694
GW435821X	84.6995
GW445015X	84.6995
GW445017X	67.7596
GW569530A	67.7596
GW549390X	59.2896
GW829115X	135.519
SB-678557-A	135.519
GW680191X	101.639
GW406108X	93.1694
GW833373X	93.1694
GW827106X	76.2295
GW827105X	67.7596
GW827102X	67.7596
GW827099X	127.049
GSK625137A	118.579
GSK317354A	83.9901
GSK953913A	91.6256
GW794607X	76.3547
SB-732881-H	129.803
GW796921X	122.167
SB-711237	106.897
GW784684X	83.9901
GW410563A	91.6256
GW439255X	91.6256
GW708336X	91.6256
GW458787A	83.9901
GW680908A	122.167
GW275616X	122.167
GW301888X	122.167
GW829055X	91.6256
GW796920X	83.9901
GW809897X	99.2611
GW683768X	91.6256
GW282449A	106.897
GW276655X	114.532
GW654652C	106.897
GW297361X	114.532
GW583373A	106.897
SB-285234-W	122.167
GW567808A	114.532
GSK586581A	99.2611
SB-254169	91.6256
SB-242721	106.897
SB-278538	99.2611
GSK711701A	106.897
GSK300014A	99.2611
GW829874X	106.897
GW631581B	106.897
GW615311X	91.6256
GW577921A	91.6256
SB-251527	91.6256
SB-278539	91.6256
SB-242718	106.897
SB-251505	106.897
GW684626B	106.897
SB-250715	91.6256
GW574782A	68.7192
SB-284847-BT	68.7192
SB-245392	76.3547
GSK605714A	76.3547
GSK635416A	76.3547
GSK969786A	91.6256
GSK237700A	91.6256
GW574783B	83.9901
SB-253226	61.0837
GW576609A	61.0837
SB-264866	76.3547
GW621970X	83.9901
GW627512B	76.3547
GW633459A	76.3547
GW580496A	91.6256
SB-253228	68.7192
SB-239272	68.7192
SB-242717	61.0837
GSK579289A	76.3547
GW616030X	76.3547
GW843682X	91.6256
GSK317314A	83.9901
GSK620503A	91.6256
GW566221A	99.2611
SB-264865	76.3547
GW568377A	83.9901
GW852849X	76.3547
GW621431X	83.9901
GSK204925A	83.9901
GW620972X	122.167
GW811168X	114.532
GW810576X	99.2611
GW607049C	83.9901
GW782612X	91.6256
GW632046X	61.0837
GSK1023156A	76.3547
GW683134A	68.7192
GSK980961A	114.532
GW829877X	122.167
GSK2220400A	61.5894
GW784752X	82.1192
GSK2163632A	82.1192
GSK571989A	123.179
GSK2213727A	123.179
GW659893X	123.179
GSK2219385A	92.3841
GSK2186269A	82.1192
GSK2110236A	82.1192
GW795493X	82.1192
GW876790X	82.1192
SB-759335-B	123.179
GW770249X	102.649
GW872411X#2	123.179
SB-684387-B#2	82.1192
SB-317661#2	82.1192
SB-334860#2	112.914
SB-217146-A#2	92.3841
SB-710363#2	92.3841
GW867587X#2	102.649
SB-601436#2	102.649
GW812171X#2	123.179
SB-733371#2	102.649
SB-282852#2	92.3841
SB-711805#2	102.649
SKF-31736#2	82.1192
SB-734909#2	82.1192
SKF-97359#2	82.1192
GW792479X#2	112.914
SB-381904#2	92.3841
GW776245A#2	82.1192
SB-360737#2	102.649
SB-284851-BT#2	82.1192
SB-517081#2	82.1192
SB-589132#2	82.1192
GW781483X#2	112.914
SB-236560#2	82.1192
GW829116X#2	123.179
SB-601273#2	112.914
SB-300079#2	123.179
SB-707548-A#2	71.8543
GW867253X#2	41.0596
SB-386023-B#2	51.3245
GW829351X#2	82.1192
SKF-104493-B2#2	71.8543
SB-217360#2	82.1192
SB-733894#2	82.1192
GW856795X#2	71.8543
SKF-105561#2	82.1192
SKF-96418#2	61.5894
GSK2635225A#2	51.3245
SKF-97623#2	71.8543
SB-223132#2	82.1192
SB-710903#2	82.1192
GW830899A#2	92.3841
SB-693578#2	82.1192
GW855857X#2	71.8543
SKF-105942#2	61.5894
SB-610250#2	41.0596
SB-217780#2	51.3245
SB-229482#2	71.8543
GW775604X#2	82.1192
SB-738004#2	82.1192
GW824645A#3	92.3841
SKF-104493	92.3841
GW819776X#2	82.1192
SB-735216#2	92.3841
SB-222903#2	51.3245
SB-742352-AC#2	71.8543
SB-211743#2	82.1192
SB-405367#2	133.444
GW811603A#2	112.914
SB-735297#2	92.3841
SKF-18355#2	92.3841
GW440135A#2	92.3841
SKF-12778#2	61.5894
GW709199X#2	61.5894
SB-390532#2	71.8543
GW869516X#2	123.179
SB-747651-A#2	133.444
SB-211742#2	93.6242
SB-737856#2	83.2215
SB-742251#2	83.2215
SB-219952#2	135.235
GW827654A#2	124.832
GW787226A#2	124.832
SB-376715#2	83.2215
GW813244A#2	83.2215
SB-342411#2	93.6242
SB-222517#2	83.2215
SB-738481#2	83.2215
GW768504A#2	114.43
SB-390534#2	124.832
SB-202620#2	104.027
SB-341528#2	83.2215
SB-213663#2	93.6242
SB-404321#2	104.027
SKF-97255#2	93.6242
SKF-97236#2	104.027
GW828205X#2	83.2215
SB-642124-AAA#2	93.6242
GW784041A#2	124.832
SB-660566#2	104.027
SB-284852-BT#2	114.43
SB-342409#2	114.43
SB-390767#2	83.2215
GW767488X#2	93.6242
SB-249175#2	114.43
GW823670X#2	124.832
SB-477794-R	114.43
SB-238039-R#2	114.43
SB-390526#2	93.6242
GW810437X#2	104.027
SB-548492#2	93.6242
GW810445X#2	93.6242
SB-404290#2	104.027
SB-331032#2	93.6242
SB-742034-AC#2	124.832
SB-736715#2	93.6242
SKF-97184#2	93.6242
GW475620X#2	72.8188
SKF-97263#2	72.8188
GW876019X#2	72.8188
SB-381891#2	83.2215
GW839464X#2	83.2215
SB-642057#2	72.8188
GW873004X#2	93.6242
SB-733887#2	83.2215
SB-317651#2	83.2215
SB-711880#2	62.4161
SB-219980#2	62.4161
SB-711239#2	72.8188
GW779439X#3	83.2215
SB-373598#2	83.2215
GW869640X#2	83.2215
SB-735464#2	83.2215
GW867588X#2	72.8188
SB-390765#2	62.4161
GW869641X#2	52.0134
SB-731254-M#2	72.8188
SKF-97620#2	83.2215
SB-708998#2	72.8188
SB-428218-A#2	83.2215
GW813349X#2	93.6242
SB-742609#2	104.027
SB-326892#2	93.6242
SB-334865#2	83.2215
GW789449X#2	72.8188
SB-477794-AAA#2	62.4161
GW810083X#2	83.2215
GW810578X#2	135.235
SB-708999#2	124.832
SB-333613#2	104.027
SB-390770#2	83.2215
GW868318X#2	83.2215
SB-732932#2	83.2215
GW830707A#2	72.8188
SB-340867#2	72.8188
GW829058X#2	124.832
SB-737447#2	124.832
SKF-97416#2	82.1192
GSK2225749A#2	82.1192
SB-390769#2	82.1192
GW809893X#2	123.179
SB-733416#2	123.179
GW854278X#2	123.179
SB-390771#2	92.3841
SB-222516#2	82.1192
SB-710397-B#2	92.3841
GW775610X#2	82.1192
SB-317658#2	71.8543
SB-408010#2	123.179
GW800172X#2	133.444
SB-743341#2	112.914
GW856805X#2	92.3841
SB-731284#2	82.1192
GW876731X#2	112.914
SB-390530#2	112.914
SB-245391#2	92.3841
GW549034X	102.649
SKF-97293#2	112.914
AH5015X#2	102.649
SB-736398#2	102.649
SB-731579#2	92.3841
SB-341556#2	102.649
GW835314X#2	92.3841
SB-517389#2	112.914
SB-282975-A#2	102.649
SB-390766#2	102.649
SB-238039	92.3841
Alprazolam	92.3841
Clobazam	92.3841
Clonazepam	92.3841
Desmethyldiazepam	82.1192
Diazepam	82.1192
Flunitrazepam	92.3841
Lorazepam	112.914
Nitrazepam	102.649
Norfludiazepam	102.649
Oxazepam	112.914
Prazepam	71.8543
Temazepam	61.5894
Tofisopam	61.5894
Triazolam	92.3841
NMDA	61.5894
S-Sulfo-L-cysteine sodium salt	82.1192
(RS)-AMPA	92.3841
ZAPA sulphate	82.1192
cis-ACPD	61.5894
L-Quisqualic acid	51.3245
DNQX	41.0596
Homoquinolinic acid	82.1192
L-Cysteinesulfinic acid	71.8543
Kainic acid	82.1192
Kynurenic acid	92.3841
Quinolinic acid	82.1192
Guvacine hydrochloride	51.3245
Isoguvacine hydrochloride	71.8543
7-Chlorokynurenic acid	71.8543
2-Hydroxysaclofen	71.8543
Saclofen	82.1192
(S)-AMPA	82.1192
(R)-(+)-HA-966	82.1192
(S)-(-)-HA-966	82.1192
5,7-Dichlorokynurenic acid	92.3841
(RS)-4-Carboxy-3-hydroxyphenylglycine	82.1192
(RS)-(Tetrazol-5-yl)glycine	92.3841
(S)-4-Carboxy-3-hydroxyphenylglycine	71.8543
(R)-3-Carboxy-4-hydroxyphenylglycine	61.5894
(S)-3-Carboxy-4-hydroxyphenylglycine	82.1192
(RS)-3,5-DHPG	123.179
nor-Binaltorphimine dihydrochloride	112.914
2-BFI hydrochloride	102.649
1-Acetyl-4-methylpiperazine hydrochloride	82.1192
4-Acetyl-1,1-dimethylpiperazinium iodide	92.3841
N-Acetyltryptamine	82.1192
(±)-1-(1,2-Diphenylethyl)piperidine maleate	82.1192
NBQX	82.1192
A-7 hydrochloride	112.914
Arecaidine but-2-ynyl ester tosylate	123.179
Arecaidine propargyl ester tosylate	91.8367
N-[2-(Acetoxy)ethyl]-3-pyridinecarboxamide	81.6327
3-Methyl-GABA	81.6327
(RS)-Atenolol	122.449
Spaglumic acid	122.449
S-(-)-Atenolol	132.653
N-Acetylglycyl-D-glutamic acid	102.041
β-CCB	81.6327
MDL 73005EF hydrochloride	102.041
MDL 72832 hydrochloride	81.6327
Ro 20-1724	81.6327
YS-035 hydrochloride	122.449
GBR 13069 dihydrochloride	122.449
GBR 12909 dihydrochloride	132.653
Benzoquinonium dibromide	91.8367
UK 14,304	91.8367
L-693,403 maleate	112.245
Bromocriptine mesylate	91.8367
SC-10	91.8367
ML 9 hydrochloride	122.449
MY-5445	102.041
SC-9	122.449
Etazolate hydrochloride	112.245
DPCPX	102.041
m-Chlorophenylbiguanide hydrochloride	122.449
4-Chlorophenylguanidine hydrochloride	102.041
6-Chloromelatonin	112.245
Calpeptin	112.245
Carbetapentane citrate	102.041
(S)-(-)-Carbidopa	102.041
Chlormezanone	122.449
Clomipramine hydrochloride	112.245
5-Carboxamidotryptamine maleate	112.245
Cinanserin hydrochloride	91.8367
Capsazepine	81.6327
Nitrocaramiphen hydrochloride	112.245
Dihydroergocristine mesylate	102.041
Dihydroergotamine mesylate	112.245
Flurofamide	112.245
Dilazep dihydrochloride	102.041
4-DAMP	81.6327
OR-486	71.4286
Alrestatin	61.2245
1,3-Dipropyl-8-phenylxanthine	81.6327
(±)-U-50488 hydrochloride	81.6327
(-)-U-50488 hydrochloride	81.6327
U-54494A hydrochloride	81.6327
Diphenyleneiodonium chloride	81.6327
Dimaprit dihydrochloride	71.4286
Dantrolene, sodium salt	71.4286
BD 1008 dihydrobromide	71.4286
SKF 91488 dihydrochloride	81.6327
GBR 12783 dihydrochloride	81.6327
GBR 12935 dihydrochloride	71.4286
Dobutamine hydrochloride	81.6327
EBPC	81.6327
Flunarizine dihydrochloride	81.6327
8-Hydroxy-DPAT hydrobromide	71.4286
HEAT hydrochloride	71.4286
MR 16728 hydrochloride	71.4286
trans-4-Hydroxycrotonic acid	71.4286
Fasudil hydrochloride	71.4286
C-1	91.8367
IPAG	91.8367
Ifenprodil hemitartrate	112.245
MMPX	91.8367
NAN-190 hydrobromide	91.8367
FG 7142	81.6327
BP 554 maleate	81.6327
α-Methyl-5-hydroxytryptamine maleate	81.6327
2-Methyl-5-hydroxytryptamine hydrochloride	132.653
N-Methylquipazine dimaleate	122.449
Metaphit	91.8367
(R)-(-)- α-Methylhistamine dihydrobromide	81.6327
PCA 4248	112.245
(S)-(+)-a-Methylhistamine dihydrobromide	81.6327
N α-Methylhistamine dihydrochloride	81.6327
Methyl 2,5-dihydroxycinnamate	71.4286
3-MPPI	142.857
Methiothepin maleate	122.449
Minoxidil	92.5926
L-(-)- α-Methyldopa	74.0741
5-Methylfurmethiodide	83.3333
PRE-084 hydrochloride	138.889
Metergoline	138.889
NPPB	138.889
Naftopidil hydrochloride	92.5926
Naloxone hydrochloride	74.0741
Nimodipine	92.5926
Nitrendipine	74.0741
7-Nitroindazole	83.3333
Nicergoline	129.63
GW 583340 dihydrochloride	138.889
(±)-Palmitoylcarnitine chloride	129.63
Parthenolide	83.3333
4-PPBP maleate	92.5926
Prazosin hydrochloride	111.111
Propranolol hydrochloride	83.3333
2-PMDQ	111.111
Quipazine dimaleate	120.37
Rosmarinic acid	111.111
Spiroxatrine	120.37
TPCA-1	120.37
Salsolinol-1-carboxylic acid	111.111
MDL 72222	111.111
Tropanyl-3,5-dimethylbenzoate	92.5926
Thioperamide	101.852
HTMT dimaleate	101.852
(S)-Timolol maleate	111.111
(±)-Vesamicol hydrochloride	120.37
FGIN-1-27	111.111
FGIN-1-43	111.111
Mepyramine maleate	111.111
NU 7026	111.111
trans-Triprolidine hydrochloride	101.852
L-NAME hydrochloride	111.111
Amthamine dihydrobromide	92.5926
PK 11195	111.111
AH 6809	101.852
NPC 15199	111.111
(+)-AJ 76 hydrochloride	74.0741
2-Phenylmelatonin	64.8148
L-690,330	64.8148
Diltiazem hydrochloride	74.0741
Dipyridamole	74.0741
Ipratropium bromide	74.0741
Pilocarpine hydrochloride	101.852
Retinoic acid	74.0741
BRL 52537 hydrochloride	74.0741
3'-Fluorobenzylspiperone maleate	74.0741
BTCP maleate	74.0741
Anpirtoline hydrochloride	83.3333
L-701,252	74.0741
7-Hydroxy-DPAT hydrobromide	74.0741
Cyclothiazide	83.3333
7-Hydroxy-PIPAT maleate	83.3333
Tetrindole mesylate	74.0741
Pirlindole mesylate	74.0741
BU 224 hydrochloride	64.8148
BU 239 hydrochloride	83.3333
Pyrrolidinedithiocarbamate ammonium	74.0741
RS 23597-190 hydrochloride	74.0741
Imetit dihydrobromide	111.111
4-Phenyl-1,2,3,4-tetrahydroisoquinoline hydrochloride	83.3333
Sulfisoxazole	101.852
3-Bromo-7-nitroindazole	92.5926
2-[1-(4-Piperonyl)piperazinyl]benzothiazole	101.852
2-Iodomelatonin	74.0741
Naltrindole hydrochloride	74.0741
GF 109203X	74.0741
L-689,560	120.37
DPPE fumarate	129.63
Ceramide	92.5926
4-IBP	83.3333
PG-9 maleate	83.3333
SM-21 maleate	74.0741
Clobenpropit dihydrobromide	64.8148
N-Benzylnaltrindole hydrochloride	74.0741
Vinpocetine	120.37
AM580	120.37
TTNPB	78.4314
N-[2-(Piperidinylamino)ethyl]-4-iodobenzamide	78.4314
SNC 80	78.4314
Bifemelane hydrochloride	137.255
Riluzole hydrochloride	127.451
Memantine hydrochloride	127.451
(+)-UH 232 maleate	78.4314
ICI-199,441 hydrochloride	88.2353
Iodophenpropit dihydrobromide	88.2353
NCS-382	78.4314
L-694,247	68.6275
2-CMDO	127.451
N-MPPP Hydrochloride	107.843
Ketotifen fumarate	117.647
SB 203186 hydrochloride	88.2353
MCI-186	78.4314
Aminoguanidine hydrochloride	107.843
3-Aminobenzamide	98.0392
Rilmenidine hemifumarate	107.843
Antazoline hydrochloride	117.647
Efaroxan hydrochloride	107.843
Idazoxan hydrochloride	117.647
7-NINA	98.0392
(S)-3,5-DHPG	117.647
THIP hydrochloride	107.843
ICI-118,551 hydrochloride	88.2353
Clofibric acid	98.0392
Tiotidine	117.647
Pronethalol hydrochloride	107.843
Primidone	107.843
ICI-162,846	117.647
(S)-(-)-Propranolol hydrochloride	107.843
(R)-(+)-Propranolol hydrochloride	107.843
ICI-185,282	98.0392
ICI 192,605	98.0392
DHBP dibromide	88.2353
DTG	107.843
Oxotremorine sesquifumarate	98.0392
Statil	117.647
MTPG	98.0392
GR 46611	68.6275
Aniracetam	68.6275
L-732,138	58.8235
Felbamate	78.4314
MDL 11,939	78.4314
AMT hydrochloride	78.4314
AM 92016 hydrochloride	78.4314
Luzindole	98.0392
Oleamide	78.4314
Palmitoylethanolamide	68.6275
ODQ	49.0196
Chlormethiazole hydrochloride	88.2353
ZM 226600	68.6275
BD 1063 dihydrochloride	78.4314
Dihydrexidine hydrochloride	78.4314
Guanabenz acetate	78.4314
Cirazoline hydrochloride	78.4314
RS 45041-190 hydrochloride	58.8235
Amiloride hydrochloride	39.2157
Rauwolscine hydrochloride	78.4314
Naltriben mesylate	78.4314
(RS)-(±)-Sulpiride	78.4314
(S)-(-)-Sulpiride	78.4314
GR 135531	88.2353
S-Isopropylisothiourea hydrobromide	78.4314
BNTX maleate	78.4314
Rolipram	78.4314
Betaxolol hydrochloride	78.4314
L-701,324	78.4314
Tropicamide	78.4314
Glibenclamide	127.451
RU 24969 hemisuccinate	117.647
(±)-Bisoprolol hemifumarate	78.4314
Cilostamide	78.4314
Remoxipride hydrochloride	88.2353
3-CPMT	68.6275
3 α-Bis-(4-fluorophenyl) methoxytropane hydrochloride	68.6275
TRIM	68.6275
SKF 38393 hydrobromide	117.647
(+)-MK 801 maleate	117.647
SCH 23390 hydrochloride	93.1677
β-Funaltrexamine hydrochloride	83.8509
Fluoxetine hydrochloride	83.8509
ARC 239 dihydrochloride	121.118
ICI 215,001 hydrochloride	121.118
ZD 7114 hydrochloride	111.801
Immepip dihydrobromide	93.1677
MM 77 dihydrochloride	93.1677
Olvanil	83.8509
Maprotiline hydrochloride	83.8509
Pimozide	74.5342
WB 4101 hydrochloride	130.435
Zaprinast	111.801
BRL 37344, sodium salt	130.435
Xamoterol hemifumarate	83.8509
Sotalol hydrochloride	83.8509
(-)-MK 801 maleate	111.801
BD 1047 dihydrobromide	111.801
Spermidine trihydrochloride	102.484
SYM 2206	111.801
9-AC	111.801
Diazoxide	111.801
1-Phenylbiguanide hydrochloride	111.801
RS 17053 hydrochloride	111.801
Imiloxan hydrochloride	102.484
RS 79948 hydrochloride	111.801
RS 56812 hydrochloride	102.484
RS 67333 hydrochloride	111.801
RS 67506 hydrochloride	111.801
RS 39604 hydrochloride	102.484
Isamoltane hemifumarate	111.801
Spiperone hydrochloride	111.801
Mianserin hydrochloride	111.801
AH 11110 hydrochloride	93.1677
Tamoxifen citrate	93.1677
ZD 7288	121.118
L-745,870 trihydrochloride	111.801
L-741,742 hydrochloride	102.484
BMY 7378 dihydrochloride	111.801
N-Desmethylclozapine	111.801
QX 314 bromide	74.5342
RS 16566 dihydrochloride	74.5342
LY 225910	65.2174
Nisoxetine hydrochloride	83.8509
PHCCC	102.484
CPCCOEt	74.5342
Methyllycaconitine citrate	74.5342
Piribedil	74.5342
CP 93129 dihydrochloride	74.5342
Fluvoxamine maleate	55.9006
4-P-PDOT	65.2174
8-M-PDOT	74.5342
ZM 241385	74.5342
1-EBIO	74.5342
N-Methyllidocaine iodide	83.8509
QX 222	93.1677
NBQX disodium salt	74.5342
Zardaverine	74.5342
ICI 182,780	65.2174
1-BCP	83.8509
CHPG	74.5342
RS 102221 hydrochloride	83.8509
A 61603 hydrobromide	83.8509
WIN 64338 hydrochloride	83.8509
BW 723C86 hydrochloride	83.8509
(S)-(-)-Pindolol	102.484
(-)-Quinpirole hydrochloride	74.5342
IB-MECA	74.5342
Zolantidine dimaleate	74.5342
AGN 192403 hydrochloride	74.5342
(RS)-AMPA hydrobromide	121.118
Nifedipine	111.801
Ouabain	93.1677
(+)-SK&F 10047 hydrochloride	93.1677
SKF 89976A hydrochloride	83.8509
CFM-2	74.5342
CGP 54626 hydrochloride	74.5342
8-Bromo-cGMP, sodium salt	74.5342
BU 226 hydrochloride	121.118
Pirfenidone	121.118
Taxol	73.6196
Tranilast	82.8221
Forskolin	64.4172
Cyclosporin A	128.834
Procaterol hydrochloride	119.632
2-Cl-IB-MECA	119.632
AF-DX 116	119.632
ATPA	101.227
GR 103691	82.8221
Genistein	82.8221
CGP 37157	82.8221
AM 281	101.227
AM 404	119.632
AM 251	119.632
AM 630	64.4172
Telenzepine dihydrochloride	73.6196
(S)-(+)-Niguldipine hydrochloride	110.429
(R)-(-)-Niguldipine hydrochloride	92.0245
Dexamethasone	101.227
BRL 54443	101.227
LY 294002 hydrochloride	92.0245
KU14R	119.632
Harmane	128.834
BRL 44408 maleate	110.429
CGP 12177 hydrochloride	110.429
L-NIL hydrochloride	101.227
8-Bromo-cAMP, sodium salt	92.0245
Dibutyryl-cAMP, sodium salt	101.227
L-733,060 hydrochloride	92.0245
SKF 96365 hydrochloride	119.632
Siguazodan	119.632
SB 203580	119.632
SC 19220	101.227
BRL 15572 hydrochloride	110.429
FR 139317	92.0245
ZD 7155 hydrochloride	110.429
MPEP hydrochloride	101.227
PD 98059	92.0245
SIB 1893	82.8221
SIB 1757	110.429
MRS 1220	64.4172
DH 97	64.4172
IDRA 21	55.2147
DL-TBOA	73.6196
2-APB	73.6196
Etoposide	73.6196
Apigenin	82.8221
Nocodazole	73.6196
Brefeldin A	64.4172
BHQ	73.6196
CCMQ	64.4172
SB 216641 hydrochloride	73.6196
(+)-PD 128907 hydrochloride	73.6196
KB-R7943 mesylate	82.8221
CGP 55845	92.0245
CY 208-243	73.6196
SDZ 220-581	73.6196
SDZ 220-040	64.4172
SDZ SER 082 fumarate	73.6196
Vinblastine sulfate	73.6196
1-Deoxymannojirimycin hydrochloride	82.8221
SR 95531 hydrobromide	73.6196
GR 144053 trihydrochloride	92.0245
SB 202190	92.0245
Pifithrin- α hydrobromide	82.8221
GR 159897	82.8221
GNTI dihydrochloride	82.8221
Olomoucine	73.6196
Loreclezole hydrochloride	64.4172
CI 966 hydrochloride	73.6196
(S)-3,4-DCPG	119.632
BW-B 70C	138.037
Monastrol	110.429
Ciglitazone	82.8221
Dexrazoxane hydrochloride	92.0245
WY 14643	55.2147
CP 94253 hydrochloride	73.6196
ZM 336372	73.6196
GR 113808	128.834
RX 821002 hydrochloride	110.429
RS 100329 hydrochloride	77.9221
L-655,708	68.1818
Flumazenil	77.9221
CH 223191	116.883
UB 165 fumarate	126.623
(R)-(-)-Rolipram	116.883
(S)-(+)-Rolipram	97.4026
MG 624	97.4026
U 99194 maleate	77.9221
PD 123319 ditrifluoroacetate	77.9221
PD 81723	87.6623
ZM 449829	126.623
ZM 39923 hydrochloride	107.143
SB 200646 hydrochloride	107.143
SB 228357	87.6623
SB 218795	97.4026
SB 221284	97.4026
PMPA (NAALADase inhibitor)	107.143
GW 5074	87.6623
L-152,804	107.143
BML-190	77.9221
MRS 1334	97.4026
SB 222200	87.6623
(RS)-3,4-DCPG	107.143
(R)-3,4-DCPG	87.6623
Fenretinide	77.9221
PP 1	87.6623
Kenpaullone	97.4026
CP 339818 hydrochloride	107.143
SCH 202676 hydrobromide	97.4026
NU 1025	116.883
SB 203580 hydrochloride	107.143
FPL 64176	97.4026
(-)-Terreic acid	97.4026
PP 2	87.6623
SDM25N hydrochloride	97.4026
Scopolamine hydrobromide	87.6623
1400W dihydrochloride	116.883
Daidzein	87.6623
Resveratrol	87.6623
Naloxone benzoylhydrazone	77.9221
DCEBIO	48.7013
(S)-(+)-Dimethindene maleate	68.1818
PPT	77.9221
DuP 697	87.6623
SQ 22536	77.9221
D609	87.6623
BMY 14802 hydrochloride	87.6623
BMS 182874 hydrochloride	58.4416
BMY 45778	58.4416
SKF 81297 hydrobromide	77.9221
Formoterol hemifumarate	87.6623
Clemastine fumarate	77.9221
GYKI 52466 hydrochloride	77.9221
SU 4312	87.6623
PACOCF3	77.9221
Linomide	48.7013
Flecainide acetate	77.9221
Etomidate	77.9221
Suramin hexasodium salt	58.4416
GR 127935 hydrochloride	68.1818
Mifepristone	58.4416
FIT	77.9221
Oleylethanolamide	87.6623
CGP 78608	77.9221
SP 600125	87.6623
Rimcazole dihydrochloride	87.6623
Mycophenolic acid	77.9221
Terazosin hydrochloride	58.4416
FR 122047 hydrochloride	58.4416
GW 9662	107.143
TMS	126.623
Ozagrel hydrochloride	97.4026
SR 59230A hydrochloride	77.9221
SB 205384	77.9221
CGP 7930	68.1818
CGP 13501	77.9221
SDZ 21009	68.1818
5-Iodo-A-85380 dihydrochloride	136.364
LY 288513	126.623
Mevastatin	96.7742
Eletriptan hydrobromide	77.4194
Lovastatin	96.7742
Icilin	125.806
DCPIB	116.129
Splitomicin	125.806
(±)-Bay K 8644	87.0968
(S)-(-)-Bay K 8644	106.452
NSC 95397	96.7742
Cantharidin	96.7742
CD 437	87.0968
SC 560	135.484
Licarbazepine	106.452
Piceatannol	145.161
Tracazolate hydrochloride	87.0968
HEMADO	87.0968
Purvalanol A	96.7742
Purvalanol B	106.452
SKF 83566 hydrobromide	106.452
Indatraline hydrochloride	145.161
NBI 27914 hydrochloride	116.129
Ro 25-6981 maleate	87.0968
SB 269970 hydrochloride	125.806
SB 431542	96.7742
SB 366791	125.806
SB 216763	87.0968
SB 415286	96.7742
Streptozocin	96.7742
Remacemide hydrochloride	96.7742
DFB	96.7742
IEM 1460	96.7742
U 18666A	125.806
AY 9944	106.452
OLDA	96.7742
D-64131	87.0968
Lonidamine	106.452
Ginkgolide B	96.7742
GR 125487 sulfamate	106.452
Fenoldopam hydrochloride	96.7742
Salmeterol	87.0968
SB 206553 hydrochloride	58.0645
SKF 77434 hydrobromide	77.4194
BW 373U86	67.7419
GW 1929	87.0968
PD 102807	87.0968
RU 28318, potassium salt	87.0968
YM 90709	96.7742
T 0156 hydrochloride	77.4194
GW 7647	87.0968
PIT	67.7419
NECA	77.4194
Cilostazol	77.4194
Ibudilast	77.4194
Cisapride	77.4194
Noscapine hydrochloride	87.0968
L 655240	87.0968
CGS 15943	77.4194
A 77636 hydrochloride	58.0645
N6-Cyclopentyladenosine	77.4194
2-Chloro-N6-cyclopentyladenosine	77.4194
Acetaminophen	77.4194
CL 218872	77.4194
CV 1808	87.0968
R-96544 hydrochloride	67.7419
Nemonapride	116.129
Isoproterenol hydrochloride	87.0968
ALX 5407 hydrochloride	87.0968
PETCM	77.4194
(±)-Blebbistatin	67.7419
Baicalein	77.4194
Acifran	135.484
Zimelidine dihydrochloride	125.806
S 14506 hydrochloride	87.0968
Urapidil hydrochloride	106.452
Arctigenin	77.4194
Ro 106-9920	58.0645
NNC 711	67.7419
NNC 63-0532	67.7419
Zacopride hydrochloride	135.484
OMDM-2	125.806
Gabexate mesylate	80.2139
WAY 161503 hydrochloride	96.2567
SR 2640 hydrochloride	88.2353
2-Methoxyestradiol	128.342
E-4031 dihydrochloride	120.321
Altanserin hydrochloride	104.278
Raclopride	88.2353
Indirubin-3'-oxime	88.2353
ICI 63197	72.1925
YM 976	80.2139
IRL-2500	96.2567
RHC 80267	128.342
Eticlopride hydrochloride	120.321
EMD 66684	120.321
Exo1	96.2567
Ro 60-0175 fumarate	96.2567
L-165,041	120.321
Impentamine dihydrobromide	80.2139
PRIMA-1	88.2353
MRS 1845	96.2567
NSC 663284	96.2567
BTS	96.2567
NSC 693868	96.2567
m-3M3FBS	88.2353
o-3M3FBS	96.2567
Loratidine	88.2353
L 670596	80.2139
DCB	96.2567
DMeOB	120.321
Ritanserin	120.321
Bestatin	96.2567
GR 79236	112.299
SB 334867	88.2353
SB 258585 hydrochloride	112.299
SB 239063	88.2353
SB 408124	104.278
Simvastatin	88.2353
Ranitidine hydrochloride	112.299
Tianeptine	112.299
SANT-1	112.299
6-Iodo-nordihydrocapsaicin	64.1711
Reboxetine mesylate	72.1925
ZK 93423	56.1497
Ro 19-4605	80.2139
ZK 93426 hydrochloride	64.1711
Ro 15-4513	72.1925
Linopirdine dihydrochloride	96.2567
XE 991 dihydrochloride	88.2353
GS 39783	56.1497
Ro 31-8220 mesylate	64.1711
Isradipine	56.1497
Ro 04-5595	72.1925
Fluticasone propionate	80.2139
SKF 86002 dihydrochloride	56.1497
PSB 1115	80.2139
Tomoxetine hydrochloride	96.2567
PSB 11	64.1711
Guggulsterone	64.1711
Mirtazepine	64.1711
PSB 36	80.2139
Ch 55	72.1925
LE 135	72.1925
SR 202	88.2353
Medetomidine hydrochloride	112.299
Cinalukast	88.2353
SDZ 205-557 hydrochloride	72.1925
Aminopurvalanol A	96.2567
UBP 296	64.1711
UBP 302	64.1711
GTP 14564	64.1711
DMNB	112.299
RS 102895 hydrochloride	112.299
PNU 37883 hydrochloride	96.2567
DAU 5884 hydrochloride	80.2139
SKI II	64.1711
Apoptosis Activator 2	80.2139
Amisulpride	64.1711
2,3-DCPE hydrochloride	80.2139
Lylamine hydrochloride	136.364
Paroxetine maleate	128.342
SCS	111.429
Nicorandil	102.857
(±)-McN 5652	68.5714
nTZDpa	111.429
API-2	128.571
NSC 625987	111.429
ZD 2079 hydrochloride	94.2857
NTNCB hydrochloride	85.7143
Embelin	77.1429
Bax channel blocker	77.1429
NSC 23766	68.5714
INCA-6	120
AZ 10417808	137.143
WAY 629 hydrochloride	111.429
Tetrabenazine	77.1429
BVT 948	77.1429
ZK 164015	111.429
SN-6	111.429
CMPD-1	94.2857
SR 27897	111.429
S-Trityl-L-cysteine	120
4-HQN	77.1429
Carmoxirole hydrochloride	102.857
R 59-022	111.429
Eliprodil	94.2857
3-MATIDA	102.857
L 755507	85.7143
Mibefradil dihydrochloride	102.857
CGP 71683 hydrochloride	102.857
PD 160170	102.857
PNU 22394 hydrochloride	102.857
Zatebradine hydrochloride	111.429
TCS 2002	85.7143
LY 255283	102.857
N20C hydrochloride	85.7143
ABT 724 trihydrochloride	77.1429
CI 976	94.2857
GW 0742	102.857
BRL 50481	128.571
GW 441756	120
DMAB-anabaseine dihydrochloride	77.1429
Octopamine hydrochloride	68.5714
Doxorubicin hydrochloride	77.1429
ACDPP hydrochloride	85.7143
CGS 9343B	77.1429
DY131	68.5714
NNC 55-0396 dihydrochloride	77.1429
SCH 58261	85.7143
GW 6471	60
Ro 08-2750	60
TBB	68.5714
FPL 55712	77.1429
Raloxifene hydrochloride	77.1429
2'-MeCCPA	77.1429
Moxonidine hydrochloride	85.7143
SEW 2871	85.7143
O-1918	60
1,2,3,4,5,6-Hexabromocyclohexane	60
AQ-RA 741	60
Zebularine	94.2857
Cordycepin	68.5714
(±)-Cloprostenol sodium salt	68.5714
Prostaglandin E2	85.7143
T 0070907	94.2857
PNU 282987	85.7143
Tabimorelin	77.1429
SR 49059	77.1429
L-168,049	68.5714
DNQX disodium salt	68.5714
QX 314 chloride	77.1429
Immethridine dihydrobromide	120
AMG 9810	111.429
Pravastatin sodium salt	85.7143
BTS 54-505	94.2857
Necrostatin-1	77.1429
Ro 10-5824	77.1429
DMP 543	77.1429
JNJ 16259685	85.7143
[truncated: 26,477 more rows]
